# Supplementary material for: Proteomic Insights into the Immune and Sex-Specific Proteins in the Skin Mucus of Barramundi (Lates calcarifer)
Source: Proteomes. 2026 Mar 20;14(1):15. doi: 10.3390/proteomes14010015 (PMC13030388; doi:10.3390/proteomes14010015)
Supplement: Supplementary file 1 [file proteomes-14-00015-s001.zip]

Archive with 1 entries (1 files):
- proteomes-4136741-supplementary.pdf
